# Supplementary material for: Spread of a Novel Indian Ocean Lineage Carrying E1-K211E/E2-V264A of Chikungunya Virus East/Central/South African Genotype across the Indian Subcontinent, Southeast Asia, and Eastern Africa
Source: Microorganisms. 2022 Feb 3;10(2):354. doi: 10.3390/microorganisms10020354 (PMC8878743; doi:10.3390/microorganisms10020354)
Supplement: Supplementary file 1 [file microorganisms-10-00354-s001.zip]

Archive with 2 entries (2 files):
- Micro1535353-Sup-FigureS1-S3.pdf
- Micro-1535353-Sup-TableS1-S3.xlsx
