# Supplementary material for: Spread of a Novel Indian Ocean Lineage Carrying E1-K211E/E2-V264A of Chikungunya Virus East/Central/South African Genotype across the Indian Subcontinent, Southeast Asia, and Eastern Africa
Source: Microorganisms. 2022 Feb 3;10(2):354. doi: 10.3390/microorganisms10020354 (PMC8878743; doi:10.3390/microorganisms10020354)
Supplement: Supplementary file 1 [file microorganisms-10-00354-s001.zip › Micro-1535353-Sup-TableS1-S3.xlsx]

## Sheet: Table S1
Amino acid residues at E1-211, E1-226, E1-317, and E2-264 in 760 IOL CHIKVs analyzed in the present study.
V = Valine, A = Alanine, K = Lysine, E = Glutamic acid, R = Arginine, N = Asparagine, L = Leucine
"-" represents undetermined, "?" represents untranslated due to the missing nucleotide in the codon
Regions	Countries	Year of Collection	Accession No.	E2-264	E1-211	E1-226	E1-317	Remark
Indian subcontinent	India	2006	EF210157	V	K	A	I
Indian subcontinent	India	2006	FJ000062	V	K	A	I
Indian subcontinent	India	2006	FJ000063	V	R	A	I
Indian subcontinent	India	2006	FJ000064	V	N	A	I
Indian subcontinent	India	2006	FJ000065	V	K	A	I
Indian subcontinent	India	2006	FJ000066	V	K	A	I
Indian subcontinent	India	2006	FJ000067	V	K	A	I
Indian subcontinent	India	2006	FJ000068	V	K	A	I
Indian subcontinent	India	2006	GQ428210	V	K	A	I
Indian subcontinent	India	2006	GQ428211	V	K	A	I
Indian subcontinent	India	2006	HM159384	V	K	A	I
Indian subcontinent	India	2006	JF274082	V	K	A	I
Indian subcontinent	India	2006	JX276645	V	K	V	I
Indian subcontinent	India	2006	JX442959	V	K	V	I
Indian subcontinent	India	2007	EU372006	V	K	V	I
Indian subcontinent	India	2007	FJ000069	V	K	V	I
Indian subcontinent	India	2007	GQ428212	V	K	V	I
Indian subcontinent	India	2007	GQ428213	V	K	V	I
Indian subcontinent	India	2007	JX276646	V	K	V	I
Indian subcontinent	India	2007	JX442960	V	K	V	I
Indian subcontinent	India	2008	FJ807894	V	K	A	I
Indian subcontinent	India	2008	GQ428214	V	K	V	I
Indian subcontinent	India	2008	GQ428215	V	K	V	I
Indian subcontinent	India	2008	HQ848080	V	K	A	I
Indian subcontinent	India	2008	JN558835	V	K	A	I
Indian subcontinent	India	2008	JX276647	V	K	V	I
Indian subcontinent	India	2008	JX442961	V	K	V	I
Indian subcontinent	India	2008	JX442962	V	K	V	I
Indian subcontinent	India	2009	HM038418	V	K	A	I
Indian subcontinent	India	2009	HM159390	V	E	A	I
Indian subcontinent	India	2009	HQ848081	V	K	A	I
Indian subcontinent	India	2009	JN558834	V	K	A	I
Indian subcontinent	India	2009	JN558836	V	K	A	I
Indian subcontinent	India	2009	JX276648	V	K	V	I
Indian subcontinent	India	2009	JX442963	V	K	V	I
Indian subcontinent	India	2009	JX442964	V	K	V	I
Indian subcontinent	India	2009	KJ796844	V	K	V	I
Indian subcontinent	India	2009	KJ796845	V	K	V	I
Indian subcontinent	India	2009	KJ796846	V	K	V	I
Indian subcontinent	India	2009	KT336777	V	K	V	I
Indian subcontinent	India	2010	HM159385	A	E	A	I
Indian subcontinent	India	2010	HM159386	A	E	A	I
Indian subcontinent	India	2010	HM159387	A	E	A	I
Indian subcontinent	India	2010	HM159388	A	E	A	I
Indian subcontinent	India	2010	HM159389	A	E	A	I
Indian subcontinent	India	2010	JX276649	V	K	V	I
Indian subcontinent	India	2010	JX442965	V	K	V	I
Indian subcontinent	India	2010	JX442966	V	K	V	I
Indian subcontinent	India	2010	KT336778	A	E	A	I
Indian subcontinent	India	2010	MH124570	A	E	A	I
Indian subcontinent	India	2010	MH124571	A	E	A	I
Indian subcontinent	India	2010	MH124572	A	E	A	I
Indian subcontinent	India	2010	MH124573	A	E	A	I
Indian subcontinent	India	2010	MH124574	A	E	A	I
Indian subcontinent	India	2010	MH124575	A	E	A	I
Indian subcontinent	India	2010	MH124576	A	E	A	I
Indian subcontinent	India	2010	MH124577	A	E	A	I
Indian subcontinent	India	2010	MH124578	A	E	A	I
Indian subcontinent	India	2010	MH124579	A	E	A	I
Indian subcontinent	India	2010	MW581863.1	A	E	A	I
Indian subcontinent	India	2010	MW581865.1	V	E	A	I
Indian subcontinent	India	2010	MW581866.1	A	E	A	I
Indian subcontinent	India	2010	MW581868.1	V	K	A	I
Indian subcontinent	India	2010	MW581870.1	A	E	A	I
Indian subcontinent	India	2010	MW581884.1	A	E	A	I
Indian subcontinent	India	2011	JX276650	A	E	A	I
Indian subcontinent	India	2011	JX442967	A	E	A	I
Indian subcontinent	India	2011	JX442968	A	E	A	I
Indian subcontinent	India	2011	KF425514	V	K	V	I
Indian subcontinent	India	2011	KF818475	V	K	V	I
Indian subcontinent	India	2011	KJ679577	V	K	A	I
Indian subcontinent	India	2011	KJ679578	A	E	A	I
Indian subcontinent	India	2011	MW581864.1	A	E	A	I
Indian subcontinent	India	2011	MW581871.1	A	E	A	I
Indian subcontinent	India	2011	MW581872.1	A	E	A	I
Indian subcontinent	India	2011	MW581885.1	A	E	A	I
Indian subcontinent	India	2012	KF818472	A	E	A	I
Indian subcontinent	India	2012	KF818473	A	E	A	I
Indian subcontinent	India	2012	KF818474	V	K	V	I
Indian subcontinent	India	2012	KT336779	A	E	A	I
Indian subcontinent	India	2012	KT336780	A	E	A	I
Indian subcontinent	India	2012	KT336783	A	E	A	L
Indian subcontinent	India	2012	KT336784	A	E	A	I
Indian subcontinent	India	2012	KT336785	A	E	A	I
Indian subcontinent	India	2012	KT336786	A	E	A	I
Indian subcontinent	India	2012	KT336787	V	K	V	I
Indian subcontinent	India	2012	KT336788	V	K	V	I
Indian subcontinent	India	2012	KT336789	V	K	V	I
Indian subcontinent	India	2012	KT336790	V	K	A	I
Indian subcontinent	India	2012	KT336791	V	K	A	I
Indian subcontinent	India	2012	KT336792	V	K	V	I
Indian subcontinent	India	2012	KT336793	V	K	V	I
Indian subcontinent	India	2012	MW581867.1	A	E	A	I
Indian subcontinent	India	2012	MW581873.1	A	E	A	I
Indian subcontinent	India	2012	MW581874.1	A	E	A	I
Indian subcontinent	India	2012	MW581875.1	A	E	A	I
Indian subcontinent	India	2012	MW581876.1	A	E	A	I
Indian subcontinent	India	2012	MW581879.1	A	E	A	I
Indian subcontinent	India	2012	MW581881.1	A	E	A	I
Indian subcontinent	India	2012	MW581883.1	A	E	A	I
Indian subcontinent	India	2013	KT336781	V	K	V	I
Indian subcontinent	India	2013	KT336782	V	K	V	I
Indian subcontinent	India	2013	KT336794	V	K	A	I
Indian subcontinent	India	2013	KT336795	V	K	V	I
Indian subcontinent	India	2013	KT336796	V	K	V	I
Indian subcontinent	India	2013	KT336797	V	K	V	I
Indian subcontinent	India	2013	KT336798	V	K	V	I
Indian subcontinent	India	2013	KT336799	V	K	V	I
Indian subcontinent	India	2013	MW581862.1	A	E	A	I
Indian subcontinent	India	2013	MW581869.1	A	E	A	I
Indian subcontinent	India	2013	MW581877.1	A	E	A	I
Indian subcontinent	India	2013	MW581878.1	A	E	A	I
Indian subcontinent	India	2013	MW581880.1	A	E	A	I
Indian subcontinent	India	2013	MW581882.1	A	E	A	I
Indian subcontinent	India	2014	KX619422	A	E	A	I
Indian subcontinent	India	2014	KX619423	A	E	A	I
Indian subcontinent	India	2014	MK286895.1	A	E	A	I
Indian subcontinent	India	2014	MW042254	A	E	A	V
Indian subcontinent	India	2015	KX619424	A	E	A	I
Indian subcontinent	India	2015	KX619425	A	E	A	I
Indian subcontinent	India	2015	KX619426	A	E	A	V
Indian subcontinent	India	2015	MK370030	A	E	A	I
Indian subcontinent	India	2015	MK370031	A	E	A	I
Indian subcontinent	India	2016	KY057363	A	E	A	V
Indian subcontinent	India	2016	MG137428	A	E	A	V
Indian subcontinent	India	2016	MH124580	A	E	A	V
Indian subcontinent	India	2016	MH124581	A	E	A	V
Indian subcontinent	India	2016	MH124582	A	E	A	V
Indian subcontinent	India	2016	MH124583	A	E	A	V
Indian subcontinent	India	2016	MK370032	A	E	A	V
Indian subcontinent	India	2016	MK370033	A	E	A	V
Indian subcontinent	India	2016	MK473621	A	E	A	V
Indian subcontinent	India	2016	MK473622	A	E	A	V
Indian subcontinent	India	2016	MK473623	A	E	A	V
Indian subcontinent	India	2016	MK473624	A	E	A	V
Indian subcontinent	India	2016	MK473625	A	E	A	V
Indian subcontinent	India	2016	MK473626	A	E	A	I
Indian subcontinent	India	2016	MK473627	A	E	A	V
Indian subcontinent	India	2016	MK473628	A	E	A	V
Indian subcontinent	India	2016	MK473629	A	E	A	V
Indian subcontinent	India	2016	MK473630	A	E	A	V
Indian subcontinent	India	2016	MK473631	A	E	A	V
Indian subcontinent	India	2016	MK473632	A	E	A	V
Indian subcontinent	India	2016	MK473633	A	E	A	V
Indian subcontinent	India	2016	MK473634	A	E	A	V
Indian subcontinent	India	2016	MK518340	A	E	A	I
Indian subcontinent	India	2016	MK551552	A	E	A	I
Indian subcontinent	India	2016	MK551553	A	E	A	I
Indian subcontinent	India	2016	MW321606	A	E	A	V
Indian subcontinent	India	2016	MW574902	A	E	A	V
Indian subcontinent	India	2017	MK286893.1	A	E	A	V
Indian subcontinent	India	2017	MK286894.1	A	E	A	V
Indian subcontinent	India	2017	MK286896.1	A	E	A	V
Indian subcontinent	India	2017	MK286899.1	A	E	A	V
Indian subcontinent	India	2018	MK286897.1	A	E	A	V
Indian subcontinent	India	2018	MK286898.1	A	E	A	V
Indian subcontinent	India	2019	MW042255	A	E	A	V
Indian subcontinent	India (Australia_India)	2016	KY751908	A	E	A	V
Indian subcontinent	India (Hongkong_India)	2016	MF499120	A	E	A	V
Indian subcontinent	India (Hongkong_India)	2016	MF503628	A	E	A	V
Indian subcontinent	Bangladesh	2008	FJ807898	V	K	V	I
Indian subcontinent	Bangladesh	2011	KU365370	V	K	V	I
Indian subcontinent	Bangladesh	2011	KU365371	V	K	V	I
Indian subcontinent	Bangladesh	2017	LC580236	A	E	A	V
Indian subcontinent	Bangladesh	2017	LC580237	A	E	A	V
Indian subcontinent	Bangladesh	2017	LC580238	A	E	A	V
Indian subcontinent	Bangladesh	2017	LC580239	A	E	A	V
Indian subcontinent	Bangladesh	2017	LC580240	A	E	A	V
Indian subcontinent	Bangladesh	2017	LC580241	A	E	A	V
Indian subcontinent	Bangladesh	2017	LC580242	A	E	A	V
Indian subcontinent	Bangladesh	2017	LC580243	A	E	A	V
Indian subcontinent	Bangladesh	2017	LC580244	A	E	A	V
Indian subcontinent	Bangladesh	2017	LC580245	A	E	A	V
Indian subcontinent	Bangladesh	2017	LC580246	A	E	A	V
Indian subcontinent	Bangladesh	2017	LC580247	A	E	A	V
Indian subcontinent	Bangladesh	2017	LC580248	A	E	A	V
Indian subcontinent	Bangladesh	2017	LC580249	A	E	A	V
Indian subcontinent	Bangladesh	2017	LC580250	A	E	A	V
Indian subcontinent	Bangladesh	2017	LC580251	A	E	A	V
Indian subcontinent	Bangladesh	2017	LC580252	A	E	A	V
Indian subcontinent	Bangladesh	2017	LC580253	A	E	A	V
Indian subcontinent	Bangladesh	2017	LC580254	A	E	A	V
Indian subcontinent	Bangladesh	2017	LC580255	A	E	A	V
Indian subcontinent	Bangladesh	2017	MK468608	A	E	A	V
Indian subcontinent	Bangladesh	2017	MK468609	A	E	A	V
Indian subcontinent	Bangladesh	2017	MK468610	A	E	A	V
Indian subcontinent	Bangladesh	2017	MK468611	A	E	A	V
Indian subcontinent	Bangladesh	2017	MK468612	A	E	A	V
Indian subcontinent	Bangladesh	2017	MK468613	A	E	A	V
Indian subcontinent	Bangladesh	2017	MK468614	A	E	A	V
Indian subcontinent	Bangladesh	2017	MK468615	A	E	A	V
Indian subcontinent	Bangladesh	2017	MK468616	A	E	A	V
Indian subcontinent	Bangladesh	2017	MK468617	A	E	A	V
Indian subcontinent	Bangladesh	2017	MK468618	A	E	A	V
Indian subcontinent	Bangladesh	2017	MK468619	A	E	A	V
Indian subcontinent	Bangladesh	2017	MK468620	A	E	A	V
Indian subcontinent	Bangladesh	2017	MK468621	A	E	A	V
Indian subcontinent	Bangladesh	2017	MK468622	A	E	A	V
Indian subcontinent	Bangladesh	2017	MK468623	A	E	A	V
Indian subcontinent	Bangladesh	2017	MK468626	A	E	A	V
Indian subcontinent	Bangladesh (Australia_Bangladesh)	2017	MF773566	A	E	A	V
Indian subcontinent	Maldives	2019	LC664141	A	E	A	V	Sequence obtained in the present study
Indian subcontinent	Maldives	2019	LC664142	A	E	A	V	Sequence obtained in the present study
Indian subcontinent	Maldives	2019	LC664143	A	E	A	V	Sequence obtained in the present study
Indian subcontinent	Maldives	2019	LC664144	A	E	A	V	Sequence obtained in the present study
Indian subcontinent	Maldives	2019	LC664145	A	E	A	V	Sequence obtained in the present study
Indian subcontinent	Maldives	2019	LC664146	A	E	A	V	Sequence obtained in the present study
Indian subcontinent	Maldives	2019	LC664147	A	E	A	V	Sequence obtained in the present study
Indian subcontinent	Maldives	2019	LC664148	A	E	A	V	Sequence obtained in the present study
Indian subcontinent	Maldives	2019	LC664149	A	E	A	V	Sequence obtained in the present study
Indian subcontinent	Maldives	2019	LC664150	A	E	A	V	Sequence obtained in the present study
Indian subcontinent	Maldives	2019	LC664151	A	E	A	V	Sequence obtained in the present study
Indian subcontinent	Maldives	2019	LC664152	A	E	A	V	Sequence obtained in the present study
Indian subcontinent	Maldives	2019	LC664153	A	E	A	V	Sequence obtained in the present study
Indian subcontinent	Maldives	2019	LC664154	A	E	A	V	Sequence obtained in the present study
Indian subcontinent	Maldives	2019	LC664155	A	E	A	V	Sequence obtained in the present study
Indian subcontinent	Maldives	2019	LC664156	A	E	A	V	Sequence obtained in the present study
Indian subcontinent	Pakistan	2016	MF774613	A	E	A	V
Indian subcontinent	Pakistan	2016	MF774614	A	E	A	V
Indian subcontinent	Pakistan	2016	MF774615	A	E	A	V
Indian subcontinent	Pakistan	2016	MF774616	A	E	A	V
Indian subcontinent	Pakistan	2016	MF774617	A	E	A	V
Indian subcontinent	Pakistan	2016	MF774618	A	E	A	V
Indian subcontinent	Pakistan	2016	MF774619	A	E	A	V
Indian subcontinent	Pakistan	2016	MH548370	A	E	A	V
Indian subcontinent	Pakistan	2017	MF740874	A	E	A	V
Indian subcontinent	Pakistan	2017	MH548366	A	E	A	V
Indian subcontinent	Pakistan	2017	MH548367	A	E	A	V
Indian subcontinent	Pakistan	2017	MH548368	A	E	A	V
Indian subcontinent	Pakistan	2017	MH548369	A	E	A	V
Indian subcontinent	Sri Lanka	2006	GU189061	V	K	A	I
Indian subcontinent	Sri Lanka	2006	MK028838	V	K	A	I
Indian subcontinent	Sri Lanka	2006	MK086029	V	K	A	I
Indian subcontinent	Sri Lanka	2007	FJ445427	V	K	A	I
Indian subcontinent	Sri Lanka	2007	FJ445428	V	K	A	I
Indian subcontinent	Sri Lanka	2007	HM045799	V	K	A	I
Indian subcontinent	Sri Lanka	2007	HM045801	V	K	A	I
Indian subcontinent	Sri Lanka	2007	KF578457	V	K	A	I
Indian subcontinent	Sri Lanka	2007	KF578458	V	K	A	I
Indian subcontinent	Sri Lanka	2007	KF578459	V	K	A	I
Indian subcontinent	Sri Lanka	2008	FJ445426	V	N	V	I
Indian subcontinent	Sri Lanka	2008	FJ513628	V	K	V	I
Indian subcontinent	Sri Lanka	2008	FJ513629	V	K	V	I
Indian subcontinent	Sri Lanka	2008	FJ513632	V	N	V	I
Indian subcontinent	Sri Lanka	2008	FJ513635	V	K	V	I
Indian subcontinent	Sri Lanka	2008	FJ513637	V	K	V	I
Indian subcontinent	Sri Lanka	2008	FJ513645	V	N	V	I
Indian subcontinent	Sri Lanka	2008	FJ513654	V	N	V	I
Indian subcontinent	Sri Lanka	2008	FJ513657	V	K	V	I
Indian subcontinent	Sri Lanka	2008	FJ513673	V	N	V	I
Indian subcontinent	Sri Lanka	2008	FJ513675	V	K	A	I
Indian subcontinent	Sri Lanka	2008	FJ513679	V	K	V	I
Indian subcontinent	Sri Lanka	2008	GU013528	V	K	V	I
Indian subcontinent	Sri Lanka	2008	GU013529	V	K	V	I
Indian subcontinent	Sri Lanka	2008	GU013530	V	K	V	I
Southeast Asia	Laos	2012	LN901341	V	K	V	I
Southeast Asia	Laos	2012	LN901346	V	K	V	I
Southeast Asia	Laos	2012	LN901347	V	K	V	I
Southeast Asia	Laos	2012	LN901354	V	K	V	I
Southeast Asia	Laos	2012	LN901366	V	K	V	I
Southeast Asia	Laos	2012	LN901367	V	K	V	I
Southeast Asia	Laos	2012	LN901368	V	K	V	I
Southeast Asia	Laos	2012	LN901369	V	K	V	I
Southeast Asia	Laos	2012	LN901370	V	K	V	I
Southeast Asia	Laos	2012	LN901371	V	K	V	I
Southeast Asia	Laos	2012	MF076573	V	K	V	I
Southeast Asia	Laos	2012	MF076574	V	K	V	I
Southeast Asia	Laos	2012	MF076575	V	K	V	I
Southeast Asia	Laos	2012	MF076576	V	K	V	I
Southeast Asia	Laos	2012	MF076577	V	K	V	I
Southeast Asia	Laos	2013	LN901342	V	K	V	I
Southeast Asia	Laos	2013	LN901343	V	K	V	I
Southeast Asia	Laos	2013	LN901344	V	K	V	I
Southeast Asia	Laos	2013	LN901345	V	K	V	I
Southeast Asia	Laos	2013	LN901348	V	K	V	I
Southeast Asia	Laos	2013	LN901349	V	K	V	I
Southeast Asia	Laos	2013	LN901350	V	K	V	I
Southeast Asia	Laos	2013	LN901351	V	K	V	I
Southeast Asia	Laos	2013	LN901352	V	K	V	I
Southeast Asia	Laos	2013	LN901353	V	K	V	I
Southeast Asia	Laos	2013	LN901355	V	K	V	I
Southeast Asia	Laos	2013	LN901356	V	K	V	I
Southeast Asia	Laos	2013	LN901357	V	K	V	I
Southeast Asia	Laos	2013	LN901358	V	K	V	I
Southeast Asia	Laos	2013	LN901359	V	K	V	I
Southeast Asia	Laos	2013	LN901360	V	K	V	I
Southeast Asia	Laos	2013	LN901361	V	K	V	I
Southeast Asia	Laos	2013	LN901362	V	K	V	I
Southeast Asia	Laos	2013	LN901363	V	K	V	I
Southeast Asia	Laos	2013	LN901373	V	K	V	I
Southeast Asia	Laos	2013	LN901374	V	K	V	I
Southeast Asia	Laos	2013	LN901375	V	K	V	I
Southeast Asia	Laos	2013	LN901376	V	K	V	I
Southeast Asia	Laos	2013	LN901377	V	K	V	I
Southeast Asia	Laos	2013	LN901378	V	K	V	I
Southeast Asia	Laos	2013	LN901379	V	K	V	I
Southeast Asia	Laos	2013	LN901380	V	K	V	I
Southeast Asia	Laos	2013	LN901381	V	K	V	I
Southeast Asia	Laos	2013	LN901382	V	K	V	I
Southeast Asia	Laos	2013	LN901383	V	K	V	I
Southeast Asia	Laos	2013	MF076568	V	K	V	I
Southeast Asia	Laos	2013	MF076569	V	K	V	I
Southeast Asia	Laos	2013	MF076570	V	K	V	I
Southeast Asia	Laos	2013	MF076571	V	K	V	I
Southeast Asia	Laos	2013	MF076572	V	K	V	I
Southeast Asia	Malaysia	2008	FJ807892	V	K	V	I
Southeast Asia	Malaysia	2008	FJ807893	V	K	V	I
Southeast Asia	Malaysia	2008	FJ807899	V	K	V	I
Southeast Asia	Malaysia	2008	FN295485	V	K	V	I
Southeast Asia	Malaysia	2008	FN295487	V	K	V	I
Southeast Asia	Malaysia	2008	FR687340	V	K	V	I
Southeast Asia	Malaysia	2008	FR687341	V	K	V	I
Southeast Asia	Malaysia	2008	FR687342	V	K	V	I
Southeast Asia	Malaysia	2008	FR687343	V	K	V	I
Southeast Asia	Malaysia	2008	KT324224	V	K	V	I
Southeast Asia	Malaysia	2008	MF773568	V	K	V	I
Southeast Asia	Malaysia	2009	FJ807895	V	K	V	I
Southeast Asia	Malaysia	2009	FR687344	V	K	V	I
Southeast Asia	Malaysia	2009	FR687345	V	K	V	I
Southeast Asia	Malaysia	2009	FR687346	V	K	V	I
Southeast Asia	Malaysia	2009	FR687347	V	K	V	I
Southeast Asia	Malaysia	2009	FR687348	V	K	V	I
Southeast Asia	Malaysia	2009	KT324225	V	K	V	I
Southeast Asia	Malaysia	2009	KT324226	V	K	V	I
Southeast Asia	Malaysia	2009	KT324227	V	K	V	I
Southeast Asia	Malaysia	2009	KT324228	V	K	V	I
Southeast Asia	Malaysia	2009	KU561433	V	K	V	I
Southeast Asia	Malaysia	2009	KX262997	V	K	V	I
Southeast Asia	Malaysia	2009	LC259093	V	K	V	I
Southeast Asia	Myanmar	2009	KF151174	V	K	V	I
Southeast Asia	Myanmar	2009	KF151175	V	K	V	I
Southeast Asia	Myanmar	2010	KF590564	V	K	V	I
Southeast Asia	Myanmar	2010	KF590565	V	K	V	I
Southeast Asia	Myanmar	2010	KF590566	V	K	V	I
Southeast Asia	Myanmar	2010	KF590567	V	K	V	I
Southeast Asia	Myanmar (Taiwan_Myanmar)	2019	MN871964	A	E	A	V
Southeast Asia	Myanmar (Taiwan_Myanmar)	2019	MN871965	A	E	A	V
Southeast Asia	Myanmar (Taiwan_Myanmar)	2019	MN871966	A	E	A	V
Southeast Asia	Myanmar (Taiwan_Myanmar)	2019	MN871967	A	E	A	V
Southeast Asia	Myanmar (Taiwan_Myanmar)	2019	MN871968	A	E	A	V
Southeast Asia	Myanmar (Taiwan_Myanmar)	2019	MN871969	A	E	A	V
Southeast Asia	Myanmar (Taiwan_Myanmar)	2019	MN871970	A	E	A	V
Southeast Asia	Singapore	2006	EU192142	V	K	A	I
Southeast Asia	Singapore	2006	FJ807896	V	K	A	I
Southeast Asia	Singapore	2008	FJ445430	V	K	V	I
Southeast Asia	Singapore	2008	FJ445431	V	K	V	I
Southeast Asia	Singapore	2008	FJ445432	V	K	V	I
Southeast Asia	Singapore	2008	FJ445433	V	K	V	I
Southeast Asia	Singapore	2008	FJ445443	V	K	V	I
Southeast Asia	Singapore	2008	FJ445445	V	K	V	I
Southeast Asia	Singapore	2008	FJ445463	V	K	V	I
Southeast Asia	Singapore	2008	FJ445484	V	K	V	I
Southeast Asia	Singapore	2008	FJ445502	V	K	V	I
Southeast Asia	Singapore	2008	FJ445510	V	K	A	I
Southeast Asia	Singapore	2008	FJ445511	V	K	A	I
Southeast Asia	Singapore	2009	HM067743	V	K	V	I
Southeast Asia	Singapore	2009	MH647210	V	K	V	I
Southeast Asia	Singapore	2009	MH647211	V	K	V	I
Southeast Asia	Singapore	2009	MH647212	A	E	A	I
Southeast Asia	Singapore	2010	MH636708	V	E	A	I
Southeast Asia	Singapore	2010	MH647213	A	E	A	I
Southeast Asia	Singapore	2010	MH647214	A	E	A	I
Southeast Asia	Singapore	2010	MH647215	A	E	A	I
Southeast Asia	Singapore	2010	MH647216	A	E	A	I
Southeast Asia	Singapore	2011	MH647180	A	E	A	I
Southeast Asia	Singapore	2011	MH647181	A	E	A	I
Southeast Asia	Singapore	2012	MH647182	A	E	A	I
Southeast Asia	Singapore	2012	MH647184	A	E	A	I
Southeast Asia	Singapore	2012	MH647186	A	E	A	I
Southeast Asia	Singapore	2013	MH647187	A	E	A	I
Southeast Asia	Singapore	2013	MH647188	V	K	V	I
Southeast Asia	Singapore	2013	MH647189	V	K	V	I
Southeast Asia	Singapore	2013	MH647190	V	K	V	I
Southeast Asia	Singapore	2013	MH647191	V	K	V	I
Southeast Asia	Singapore	2013	MH647192	V	K	V	I
Southeast Asia	Singapore	2013	MH647194	V	K	V	I
Southeast Asia	Singapore	2013	MH647195	V	K	V	I
Southeast Asia	Singapore	2013	MH647196	V	K	V	I
Southeast Asia	Singapore	2013	MH647197	A	E	A	I
Southeast Asia	Singapore	2013	MH647198	V	K	V	I
Southeast Asia	Singapore	2013	MH647199	V	K	V	I
Southeast Asia	Singapore	2013	MH647200	V	K	V	I
Southeast Asia	Singapore	2013	MH647201	V	K	V	I
Southeast Asia	Singapore	2013	MH647209	V	K	V	I
Southeast Asia	Singapore	2013	MH647217	V	K	V	I
Southeast Asia	Singapore	2013	MH647218	V	K	V	I
Southeast Asia	Singapore	2014	MH647202	V	K	V	I
Southeast Asia	Singapore	2014	MH647203	V	K	V	I
Southeast Asia	Singapore	2014	MH647204	V	K	V	I
Southeast Asia	Singapore	2014	MH647205	V	K	V	I
Southeast Asia	Singapore	2014	MH647206	V	K	V	I
Southeast Asia	Singapore	2015	MH647207	A	E	A	V
Southeast Asia	Singapore	2017	MH647208	A	E	A	V
Southeast Asia	Thailand	2008	GU301780	V	K	V	I
Southeast Asia	Thailand	2008	KJ796848	V	K	V	I
Southeast Asia	Thailand	2008	KJ796849	V	K	V	I
Southeast Asia	Thailand	2008	KJ796851	V	K	V	I
Southeast Asia	Thailand	2009	GQ905863	V	K	V	I
Southeast Asia	Thailand	2009	GU301779	V	K	V	I
Southeast Asia	Thailand	2009	GU301781	V	K	V	I
Southeast Asia	Thailand	2009	GU908223	V	K	V	I
Southeast Asia	Thailand	2009	HM067744	V	K	V	I
Southeast Asia	Thailand	2009	KJ796847	V	K	V	I
Southeast Asia	Thailand	2009	KJ796850	V	K	V	I
Southeast Asia	Thailand	2009	KJ796852	V	K	V	I
Southeast Asia	Thailand	2009	KP164869	V	K	V	I
Southeast Asia	Thailand	2009	KU561434	V	K	V	I
Southeast Asia	Thailand	2010	AB857730	V	K	V	I
Southeast Asia	Thailand	2010	AB857731	V	K	V	I
Southeast Asia	Thailand	2010	AB857732	V	K	V	I
Southeast Asia	Thailand	2010	AB857733	V	K	V	I
Southeast Asia	Thailand	2010	AB857734	V	K	V	I
Southeast Asia	Thailand	2010	AB857735	V	K	V	I
Southeast Asia	Thailand	2010	AB857736	V	K	V	I
Southeast Asia	Thailand	2010	AB857737	V	K	V	I
Southeast Asia	Thailand	2010	AB857738	V	K	V	I
Southeast Asia	Thailand	2010	AB857739	V	K	V	I
Southeast Asia	Thailand	2010	AB857740	V	K	V	I
Southeast Asia	Thailand	2010	AB857741	V	K	V	I
Southeast Asia	Thailand	2010	AB857742	V	K	V	I
Southeast Asia	Thailand	2010	AB857743	V	K	V	I
Southeast Asia	Thailand	2010	AB857744	V	K	V	I
Southeast Asia	Thailand	2010	AB857745	V	K	V	I
Southeast Asia	Thailand	2010	AB857746	V	K	V	I
Southeast Asia	Thailand	2010	AB857747	V	K	V	I
Southeast Asia	Thailand	2010	AB857748	V	K	V	I
Southeast Asia	Thailand	2010	AB857749	V	K	V	I
Southeast Asia	Thailand	2010	AB857750	V	K	V	I
Southeast Asia	Thailand	2010	AB857751	V	K	V	I
Southeast Asia	Thailand	2010	AB857752	V	K	V	I
Southeast Asia	Thailand	2010	AB857753	V	K	V	I
Southeast Asia	Thailand	2010	AB857754	V	K	V	I
Southeast Asia	Thailand	2010	AB857755	V	K	V	I
Southeast Asia	Thailand	2010	AB857756	V	K	V	I
Southeast Asia	Thailand	2010	AB857757	V	K	V	I
Southeast Asia	Thailand	2010	AB857758	V	K	V	I
Southeast Asia	Thailand	2010	AB857759	V	K	V	I
Southeast Asia	Thailand	2010	AB857760	V	K	V	I
Southeast Asia	Thailand	2010	AB857761	V	K	V	I
Southeast Asia	Thailand	2010	AB857762	V	K	V	I
Southeast Asia	Thailand	2010	AB857763	V	K	V	I
Southeast Asia	Thailand	2010	AB857764	V	K	V	I
Southeast Asia	Thailand	2010	AB857765	V	K	V	I
Southeast Asia	Thailand	2010	AB857766	V	K	V	I
Southeast Asia	Thailand	2010	AB857767	V	K	V	I
Southeast Asia	Thailand	2010	AB857768	V	K	V	I
Southeast Asia	Thailand	2010	AB857769	V	K	V	I
Southeast Asia	Thailand	2010	AB857770	V	K	V	I
Southeast Asia	Thailand	2010	AB857771	V	K	V	I
Southeast Asia	Thailand	2010	AB857772	V	K	V	I
Southeast Asia	Thailand	2010	AB857773	V	K	V	I
Southeast Asia	Thailand	2010	AB857774	V	K	V	I
Southeast Asia	Thailand	2010	AB857775	V	K	V	I
Southeast Asia	Thailand	2010	AB857776	V	K	V	I
Southeast Asia	Thailand	2010	AB857777	V	K	V	I
Southeast Asia	Thailand	2010	AB857778	V	K	V	I
Southeast Asia	Thailand	2010	AB857779	V	K	V	I
Southeast Asia	Thailand	2010	AB857780	V	K	V	I
Southeast Asia	Thailand	2010	AB857781	V	K	V	I
Southeast Asia	Thailand	2010	AB857782	V	K	V	I
Southeast Asia	Thailand	2010	AB857783	V	K	V	I
Southeast Asia	Thailand	2010	AB857784	V	K	V	I
Southeast Asia	Thailand	2010	AB857785	V	K	V	I
Southeast Asia	Thailand	2010	LC580270	V	K	V	I
Southeast Asia	Thailand	2013	KJ579184	V	K	V	I
Southeast Asia	Thailand	2013	KJ579185	V	K	V	I
Southeast Asia	Thailand	2013	KJ579186	V	K	V	I
Southeast Asia	Thailand	2013	KJ579187	V	K	V	I
Southeast Asia	Thailand	2013	KU561435	V	K	V	I
Southeast Asia	Thailand	2013	KX009167	V	K	V	I
Southeast Asia	Thailand	2013	KX009168	V	K	V	I
Southeast Asia	Thailand	2013	KX009169	V	K	V	I
Southeast Asia	Thailand	2013	KX009170	V	K	V	I
Southeast Asia	Thailand	2013	KX009171	V	K	V	I
Southeast Asia	Thailand	2018	MK040569	A	E	A	V
Southeast Asia	Thailand	2018	MK040570	A	E	A	V
Southeast Asia	Thailand	2018	MK040571	A	E	A	V
Southeast Asia	Thailand	2018	MK468801	A	E	A	V
Southeast Asia	Thailand	2018	MK848202	A	E	A	V
Southeast Asia	Thailand	2018	MN974211	A	E	A	V
Southeast Asia	Thailand	2018	MN974214	A	E	A	V
Southeast Asia	Thailand	2018	MN974215	A	E	A	V
Southeast Asia	Thailand	2018	MN974216	A	E	A	V
Southeast Asia	Thailand	2018	MN974217	A	E	A	V
Southeast Asia	Thailand	2018	MN974218	A	E	A	V
Southeast Asia	Thailand	2018	MN974219	A	E	A	V
Southeast Asia	Thailand	2018	MN974220	A	E	A	V
Southeast Asia	Thailand	2018	MN974221	A	E	A	V
Southeast Asia	Thailand	2018	MN974222	A	E	A	V
Southeast Asia	Thailand	2018	MN974223	A	E	A	V
Southeast Asia	Thailand	2019	LC580256	A	E	A	V
Southeast Asia	Thailand	2019	LC580257	A	E	A	V
Southeast Asia	Thailand	2019	LC580258	A	E	A	V
Southeast Asia	Thailand	2019	LC580259	A	E	A	V
Southeast Asia	Thailand	2019	LC580260	A	E	A	V
Southeast Asia	Thailand	2019	LC580261	A	E	A	V
Southeast Asia	Thailand	2019	LC580262	A	E	A	V
Southeast Asia	Thailand	2019	LC580263	A	E	A	V
Southeast Asia	Thailand	2019	LC580264	A	E	A	V
Southeast Asia	Thailand	2019	LC580265	A	E	A	V
Southeast Asia	Thailand	2019	LC580266	A	E	A	V
Southeast Asia	Thailand	2019	LC580267	A	E	A	V
Southeast Asia	Thailand	2019	LC580268	A	E	A	V
Southeast Asia	Thailand	2019	LC580269	A	E	A	V
Southeast Asia	Thailand	2019	MN974203	A	E	A	V
Southeast Asia	Thailand	2019	MN974204	A	E	A	V
Southeast Asia	Thailand	2019	MN974205	A	E	A	V
Southeast Asia	Thailand	2019	MN974206	A	E	A	V
Southeast Asia	Thailand	2019	MN974207	A	E	A	V
Southeast Asia	Thailand	2019	MN974208	A	E	A	V
Southeast Asia	Thailand	2019	MN974209	A	E	A	V
Southeast Asia	Thailand	2019	MN974210	A	E	A	V
Southeast Asia	Thailand	2019	MN974212	A	E	A	V
Southeast Asia	Thailand	2019	MN974213	A	E	A	V
Southeast Asia	Thailand	2019	MN974224	A	E	A	V
Southeast Asia	Thailand	2019	MT495605	A	E	A	V
Southeast Asia	Thailand	2019	MT495606	A	E	A	V
Southeast Asia	Thailand	2019	MT495607	A	E	A	V
Southeast Asia	Thailand	2019	MT495608	A	E	A	V
Southeast Asia	Thailand	2020	LC598202	A	E	A	V
Southeast Asia	Thailand	2020	LC598203	A	E	A	V
Southeast Asia	Thailand	2020	LC598204	A	E	A	V
Southeast Asia	Thailand	2020	LC598205	A	E	A	V
Southeast Asia	Thailand	2020	LC598206	A	E	A	V
Southeast Asia	Thailand	2020	LC598207	A	E	A	V
Southeast Asia	Thailand	2020	LC598208	A	E	A	V
Southeast Asia	Thailand	2020	LC598209	A	E	A	V
Southeast Asia	Thailand	2020	LC598210	A	E	A	V
Southeast Asia	Thailand	2020	LC664157	A	E	A	V	Sequence obtained in the present study
Southeast Asia	Thailand	2020	LC664158	A	E	A	V	Sequence obtained in the present study
Southeast Asia	Thailand	2020	LC664159	A	E	A	V	Sequence obtained in the present study
Southeast Asia	Thailand	2020	LC664160	A	E	A	V	Sequence obtained in the present study
Southeast Asia	Thailand	2020	LC664161	A	E	A	V	Sequence obtained in the present study
Southeast Asia	Thailand	2020	LC664162	A	E	A	V	Sequence obtained in the present study
Southeast Asia	Thailand	2020	LC664163	A	E	A	V	Sequence obtained in the present study
Southeast Asia	Thailand	2020	LC664164	A	E	A	V	Sequence obtained in the present study
Southeast Asia	Thailand	2020	LC664165	A	E	A	V	Sequence obtained in the present study
Southeast Asia	Thailand	2020	LC664166	A	E	A	V	Sequence obtained in the present study
Southeast Asia	Thailand	2020	MT640255	A	E	A	V
Southeast Asia	Thailand	2020	MT640256	A	E	A	V
Southeast Asia	Thailand (Australia_Thailand)	2019	MN630017	A	E	A	V
Indian Ocean	Indian Ocean Islands	2005	AM258990	V	K	A	I
Indian Ocean	Indian Ocean Islands	2005	AM258991	V	K	A	I
Indian Ocean	Indian Ocean Islands	2005	AM258995	V	K	A	I
Indian Ocean	Indian Ocean Islands	2005	KF283986	V	K	A	I
Indian Ocean	Indian Ocean Islands	2005	KF283987	V	K	A	I
Indian Ocean	Indian Ocean Islands	2005	KP003809	V	K	V	I
Indian Ocean	Indian Ocean Islands	2005	KP702297	V	K	A	I
Indian Ocean	Indian Ocean Islands	2005	MK028836	V	K	A	I
Indian Ocean	Indian Ocean Islands	2006	AM258992	V	K	V	I
Indian Ocean	Indian Ocean Islands	2006	AM258993	V	K	V	I
Indian Ocean	Indian Ocean Islands	2006	AM258994	V	K	V	I
Indian Ocean	Indian Ocean Islands	2006	DQ443544	V	K	V	I
Indian Ocean	Indian Ocean Islands	2006	EF012359	V	K	V	I
Indian Ocean	Indian Ocean Islands	2006	EU037962	V	K	V	I
Indian Ocean	Indian Ocean Islands	2006	EU564334	V	K	V	I
Indian Ocean	Indian Ocean Islands	2006	FJ959103	V	K	V	I
Indian Ocean	Indian Ocean Islands	2006	KT449801	V	K	V	I
Indian Ocean	Indian Ocean Islands	2006	MH229986	V	K	V	I
Indian Ocean	Indian Ocean Islands	2005	HQ456251	V	K	A	I
Indian Ocean	Indian Ocean Islands	2005	HQ456252	V	K	A	I
Indian Ocean	Indian Ocean Islands	2005	HQ456253	V	K	A	I
East Africa	Kenya	2004	HQ456254	V	K	A	I
East Africa	Kenya	2004	HQ456255	V	K	A	I
East Africa	Kenya	2014	MT526802	A	E	A	V
East Africa	Kenya	2014	MT526803	A	E	A	?
East Africa	Kenya	2015	MT526801	A	E	A	V
East Africa	Kenya	2016	MH423797	A	E	A	I
East Africa	Kenya	2016	MH423798	A	E	A	I
East Africa	Kenya	2016	MH423799	A	E	A	I
East Africa	Kenya	2016	MH423800	A	E	A	I
East Africa	Kenya	2016	MH423801	A	E	A	I
East Africa	Kenya	2016	MH423802	A	E	A	I
East Africa	Kenya	2016	MH423803	A	E	A	I
East Africa	Kenya	2016	MH423804	A	E	A	I
East Africa	Kenya	2016	MH423805	A	E	A	I
East Africa	Kenya	2016	MH423806	A	E	A	I
East Africa	Kenya	2016	MH423807	A	E	A	I
East Africa	Kenya	2016	MH423808	A	E	A	I
East Africa	Kenya	2016	MH423809	A	E	A	I
East Africa	Kenya	2016	MH423810	A	E	A	I
East Africa	Kenya	2016	MT526807	A	E	A	V
East Africa	Kenya	2017	MT380161	A	E	A	V
East Africa	Kenya	2017	MT526800	A	E	A	V
East Africa	Kenya	2017	MT526804	A	E	A	V
East Africa	Kenya	2017	MT526805	A	E	A	V
East Africa	Kenya	2017	MT526806	A	E	A	V
East Africa	Kenya	2018	MT380146	A	E	A	-
East Africa	Kenya	2018	MT380147	A	E	-	-
East Africa	Kenya	2018	MT380148	A	E	A	-
East Africa	Kenya	2018	MT380149	A	E	-	-
East Africa	Kenya	2018	MT380150	A	E	-	-
East Africa	Kenya	2018	MT380151	A	E	-	-
East Africa	Kenya	2018	MT380152	A	E	-	-
East Africa	Kenya	2018	MT380153	A	E	-	-
East Africa	Kenya	2018	MT380154	A	E	-	-
East Africa	Kenya	2018	MT380155	A	E	-	-
East Africa	Kenya	2018	MT380156	A	E	-	-
East Africa	Kenya	2018	MT380158	A	E	-	-
East Africa	Kenya	2018	MT380159	A	E	-	-
East Africa	Kenya	2018	MT380160	A	E	-	-
East Africa	Kenya	2018	MT380162	A	E	-	-
East Africa	Kenya	2018	MT526796	A	E	A	V
East Africa	Kenya	2018	MT526797	A	E	A	V
East Africa	Kenya	2018	MT526798	A	E	A	V
East Africa	Kenya	2018	MT526799	A	E	A	V
East Africa	Sudan	2018	MK163628	A	E	A	?
East Africa	Sudan	2018	MW161364	A	E	A	V
East Africa	Sudan	2018	MW161365	A	E	?	V
East Africa	Sudan	2018	MW161366	A	E	A	V
East Africa	Sudan	2018	MW161367	A	E	A	V
East Africa	Sudan	2018	MW161368	A	E	?	V
East Africa	Sudan	2018	MW161369	A	E	A	-
East Africa	Sudan	2018	MW161370	A	E	?	V
East Africa	Sudan	2018	MW161371	A	E	?	V
East Africa	Sudan	2018	MW161372	A	E	?	V
East Africa	Sudan	2018	MW161373	A	E	?	V
East Africa	Sudan	2018	MW161375	A	E	?	V
East Africa	Sudan	2018	MW161380	A	E	?	V
East Africa	Sudan	2018	MW161381	A	E	?	V
East Africa	Sudan	2018	MW161382	A	E	?	V
East Africa	Sudan	2018	MW161383	A	E	?	V
East Africa	Sudan	2018	MW161384	A	E	?	V
East Africa	Sudan	2018	MW161385	A	E	?	V
East Africa	Sudan	2018	MW161386	A	E	A	V
East Africa	Sudan	2018	MW161387	A	E	?	V
East Africa	Sudan	2018	MW161388	A	E	?	V
East Africa	Sudan	2018	MW161389	A	E	?	V
East Africa	Sudan	2018	MW161391	A	E	?	?
East Africa	Sudan	2018	MW161392	A	E	?	V
East Africa	Sudan	2018	MW161394	A	E	?	-
East Africa	Sudan	2018	MW161395	A	E	?	V
East Africa	Sudan	2018	MW161396	A	E	A	V
East Africa	Sudan	2018	MW161397	A	E	?	V
East Africa	Sudan	2018	MW161398	A	E	A	V
East Africa	Sudan	2018	MW161399	A	E	?	V
East Africa	Sudan	2018	MW161400	A	E	?	V
East Africa	Sudan	2018	MW161401	A	E	?	V
East Africa	Sudan	2018	MW161402	A	E	?	V
East Africa	Sudan	2018	MW161403	A	E	?	V
East Africa	Sudan	2018	MW161404	A	E	?	V
East Africa	Sudan	2018	MW161405	A	E	?	V
East Africa	Sudan	2018	MW161406	A	E	?	V
East Africa	Sudan	2018	MW161407	A	E	?	V
East Africa	Sudan	2018	MW161408	A	E	?	V
East Africa	Sudan	2018	MW161410	A	E	?	V
East Africa	Sudan	2018	MW161411	A	E	?	V
East Africa	Sudan	2018	MW161413	A	E	?	V
East Africa	Sudan	2018	MW161414	A	E	?	V
East Africa	Sudan	2018	MW161415	A	E	?	V
East Africa	Sudan	2018	MW161416	A	E	?	V
East Africa	Sudan	2018	MW161417	A	E	?	V
East Africa	Sudan	2018	MW161418	A	E	A	V
East Africa	Sudan	2018	MW161419	A	E	A	V
East Africa	Sudan	2018	MW161420	A	E	A	V
East Africa	Sudan	2018	MW161421	A	E	A	?
East Africa	Sudan	2018	MW161422	A	E	?	?
East Africa	Sudan	2018	MW161423	A	E	A	V
East Africa	Sudan	2018	MW161427	A	E	?	V
East Africa	Sudan	2018	MW161428	A	E	?	V
East Africa	Sudan	2018	MW161429	A	E	?	V
East Africa	Sudan	2018	MW161430	A	E	?	V
East Africa	Sudan	2018	MW161431	A	E	?	V
East Africa	Sudan	2018	MW161433	A	E	A	V
East Africa	Sudan	2018	MW161434	A	E	?	?
East Africa	Sudan	2018	MW161435	A	E	A	V
East Africa	Sudan	2018	MW161436	A	E	?	V
East Africa	Sudan	2018	MW161437	A	E	?	V
East Africa	Sudan	2018	MW161438	A	E	?	V
East Africa	Sudan	2018	MW161440	A	E	?	?
East Africa	Sudan	2018	MW161441	A	E	?	V
East Africa	Sudan	2018	MW161442	A	E	?	V
East Africa	Sudan	2018	MW161443	A	E	A	V
East Africa	Sudan	2018	MW161444	A	E	?	V
East Africa	Sudan	2018	MW161446	A	E	?	V
East Africa	Sudan	2018	MW161448	A	E	?	V
East Africa	Sudan	2018	MW161449	A	E	?	V
East Africa	Sudan	2018	MW161450	A	E	?	V
East Africa	Sudan	2018	MW161451	A	E	?	V
East Africa	Sudan	2018	MW161452	A	E	?	V
East Africa	Sudan	2018	MW161453	A	E	A	V
East Africa	Sudan	2018	MW161455	A	E	A	V
East Africa	Sudan	2018	MW161456	A	E	A	V
East Africa	Sudan	2018	MW161458	A	E	A	V
East Africa	Sudan	2018	MW161459	A	E	A	V
East Africa	Sudan	2018	MW161460	A	E	A	V
East Africa	Djibouti	2019	MT023791	A	E	A	V
East Asia	China	2008	GU199350	V	K	A	I
East Asia	China	2008	GU199351	V	K	A	I
East Asia	China	2008	GU199352	V	K	V	I
East Asia	China	2008	GU199353	V	K	V	I
East Asia	China	2010	HQ846356	V	K	V	I
East Asia	China	2010	HQ846357	V	K	V	I
East Asia	China	2010	HQ846358	V	K	V	I
East Asia	China	2010	HQ846359	V	K	V	I
East Asia	China	2010	JQ065885	V	K	V	I
East Asia	China	2010	JQ065886	V	K	V	I
East Asia	China	2010	JQ065887	V	K	V	I
East Asia	China	2010	JQ065888	V	K	V	I
East Asia	China	2010	JQ065889	V	K	V	I
East Asia	China	2010	JX088705	V	K	V	I
East Asia	China	2019	MN756625	A	E	A	V
East Asia	China	2019	MW110472	A	E	A	V
East Asia	China	2019	MW110473	A	E	A	V
East Asia	China	2019	MW110474	A	E	A	V
East Asia	China	2019	MW110475	A	E	A	V
East Asia	China	2019	MW110476	A	E	A	V
East Asia	China	2019	MW110477	A	E	A	V
East Asia	China (China_Bangladesh)	2017	MG912993	A	E	A	V
East Asia	China (China_Bangladesh)	2017	MH400249	A	E	A	V
East Asia	China (China_HongKong)	2017	MG925665	A	E	A	V
East Asia	China (China_India)	2010	JQ065890	A	E	A	I
East Asia	China (China_India)	2010	JQ065891	A	E	A	I
East Asia	China (China_India)	2010	JQ065892	A	E	A	I
East Asia	China (China_India)	2010	MG664850	A	E	A	I
East Asia	China (China_Myanmar)	2019	MN402884	A	E	A	V
East Asia	China (China_Myanmar)	2019	MN402885	A	E	A	V
East Asia	China (China_Myanmar)	2019	MN402886	A	E	A	V
East Asia	China (China_Myanmar)	2019	MN402887	A	E	A	V
East Asia	China (China_Myanmar)	2019	MN402888	A	E	A	V
East Asia	China (China_Myanmar)	2019	MN402889	A	E	A	V
East Asia	China (China_Myanmar)	2019	MN402890	A	E	A	V
East Asia	China (China_Myanmar)	2019	MN402891	A	E	A	V
East Asia	China (China_Myanmar)	2019	MN402892	A	E	A	V
East Asia	China (China_Myanmar)	2019	MT668625	A	E	A	V
East Asia	China (China_Pakistan)	2017	MH349097	A	E	A	V
East Asia	China (China_Thailand)	2019	MN402883	A	E	A	V
East Asia	Taiwan	2019	MN871956	A	E	A	V
East Asia	Taiwan	2019	MN871957	A	E	A	V
East Asia	Taiwan	2019	MN871958	A	E	A	V
East Asia	Taiwan	2019	MN871959	A	E	A	V
East Asia	Taiwan	2019	MN871960	A	E	A	V
East Asia	Taiwan	2019	MN871961	A	E	A	V
East Asia	Taiwan	2019	MN871962	A	E	A	V
East Asia	Taiwan	2019	MN871963	A	E	A	V
East Asia	Taiwan (Taiwan_Malaysia)	2019	MN871975	A	E	A	V
East Asia	Taiwan (Taiwan_Thailand)	2019	MN871971	A	E	A	V
East Asia	Taiwan (Taiwan_Thailand)	2019	MN871972	A	E	A	V
East Asia	Taiwan (Taiwan_Thailand)	2019	MN871973	A	E	A	V
East Asia	Taiwan (Taiwan_Thailand)	2019	MN871974	A	E	A	V
Europe	Finland (Finland_Thailand)	2019	MN075149	A	E	A	V
Europe	Finland (Finland_Thailand)	2019	MN075150	A	E	A	V
Europe	France	2005	FR717336	V	K	V	I
Europe	France	2005	FR717337	V	K	V	I
Europe	France	2006	KP003807	V	K	V	I
Europe	France	2009	FR846306	V	K	V	I
Europe	France	2010	FR846304	A	E	A	I
Europe	France (France_India)	2010	FR846305	A	E	A	I
Europe	Italy	2007	EU244823	V	K	V	I
Europe	Italy	2007	KP003810	V	K	V	I
Europe	Italy	2007	KP003811	V	K	V	I
Europe	Italy	2007	KX262989	V	K	V	I
Europe	Italy	2007	KX262993	V	K	V	I
Europe	Italy	2007	MK120201	V	K	V	I
Europe	Italy	2007	MK120202	V	K	V	I
Europe	Italy	2017	MG049915	A	E	A	V
Europe	Italy	2017	MH507158	A	E	A	V
Europe	Italy	2017	MH754507	A	E	A	V
Europe	Italy	2017	MK120194	A	E	A	V
Europe	Italy	2017	MK120195	A	E	A	V
Europe	Italy	2017	MK120196	A	E	A	V
Europe	Italy	2017	MK120197	A	E	A	V
Europe	Italy	2017	MK120198	A	E	A	V
Europe	Italy	2017	MK120199	A	E	A	V
Europe	Italy	2017	MK120200	A	E	A	V

## Sheet: Table S2
Percent nucleotide identity among Maldives CDS sequences obtained in the present study.
	MLD19-68|LC664152	MLD19-37|LC664147	MLD19-06|LC664142	MLD19-72|LC664155	MLD19-47|LC664150	MLD19-27|LC664146	MLD19-40|LC664149	MLD19-39|LC664148	MLD19-09|LC664143	MLD19-53|LC664151	MLD19-01|LC664141	MLD19-70|LC664153	MLD19-77|LC664156	MLD19-71|LC664154	MLD19-22|LC664145	MLD19-20|LC664144
MLD19-68|LC664152|2019
MLD19-37|LC664147|2019	99.9377
MLD19-06|LC664142|2019	99.9377	99.9466
MLD19-72|LC664155|2019	99.9288	99.9377	99.9377
MLD19-47|LC664150|2019	99.9377	99.9466	99.9466	99.9555
MLD19-27|LC664146|2019	99.9377	99.9466	99.9466	99.9555	99.9644
MLD19-40|LC664149|2019	99.9377	99.9466	99.9466	99.9555	99.9644	99.9644
MLD19-39|LC664148|2019	99.9555	99.9644	99.9644	99.9733	99.9822	99.9822	99.9822
MLD19-09|LC664143|2019	99.9466	99.9555	99.9555	99.9466	99.9555	99.9555	99.9555	99.9733
MLD19-53|LC664151|2019	99.9466	99.9555	99.9555	99.9466	99.9555	99.9555	99.9555	99.9733	99.9644
MLD19-01|LC664141|2019	99.9466	99.9555	99.9555	99.9466	99.9555	99.9555	99.9555	99.9733	99.9644	99.9644
MLD19-70|LC664153|2019	99.9555	99.9644	99.9644	99.9555	99.9644	99.9644	99.9644	99.9822	99.9733	99.9733	99.9733
MLD19-77|LC664156|2019	99.9466	99.9555	99.9555	99.9466	99.9555	99.9555	99.9555	99.9733	99.9644	99.9644	99.9644	99.9733
MLD19-71|LC664154|2019	99.9466	99.9555	99.9555	99.9466	99.9555	99.9555	99.9555	99.9733	99.9644	99.9644	99.9644	99.9733	99.9644
MLD19-22|LC664145|2019	99.9555	99.9644	99.9644	99.9555	99.9644	99.9644	99.9644	99.9822	99.9733	99.9733	99.9733	99.9822	99.9733	99.9911
MLD19-20|LC664144|2019	99.9466	99.9555	99.9555	99.9466	99.9555	99.9555	99.9555	99.9733	99.9644	99.9644	99.9644	99.9733	99.9644	99.9822	99.9911
Percent amino acid identity among Maldives CDS sequences obtained in the present study.
	MLD19-68|LC664152	MLD19-37|LC664147	MLD19-06|LC664142	MLD19-72|LC664155	MLD19-47|LC664150	MLD19-27|LC664146	MLD19-40|LC664149	MLD19-39|LC664148	MLD19-09|LC664143	MLD19-53|LC664151	MLD19-01|LC664141	MLD19-70|LC664153	MLD19-77|LC664156	MLD19-71|LC664154	MLD19-22|LC664145	MLD19-20|LC664144
MLD19-68|LC664152|2019
MLD19-37|LC664147|2019	99.9463
MLD19-06|LC664142|2019	99.9463	99.9463
MLD19-72|LC664155|2019	99.9731	99.9731	99.9731
MLD19-47|LC664150|2019	99.9731	99.9731	99.9731	100
MLD19-27|LC664146|2019	99.9731	99.9731	99.9731	100	100
MLD19-40|LC664149|2019	99.9731	99.9731	99.9731	100	100	100
MLD19-39|LC664148|2019	99.9731	99.9731	99.9731	100	100	100	100
MLD19-09|LC664143|2019	99.9463	99.9463	99.9463	99.9731	99.9731	99.9731	99.9731	99.9731
MLD19-53|LC664151|2019	99.9463	99.9463	99.9463	99.9731	99.9731	99.9731	99.9731	99.9731	99.9463
MLD19-01|LC664141|2019	99.9731	99.9731	99.9731	100	100	100	100	100	99.9731	99.9731
MLD19-70|LC664153|2019	99.9731	99.9731	99.9731	100	100	100	100	100	99.9731	99.9731	100
MLD19-77|LC664156|2019	99.9731	99.9731	99.9731	100	100	100	100	100	99.9731	99.9731	100	100
MLD19-71|LC664154|2019	99.9463	99.9463	99.9463	99.9731	99.9731	99.9731	99.9731	99.9731	99.9463	99.9463	99.9731	99.9731	99.9731
MLD19-22|LC664145|2019	99.9463	99.9463	99.9463	99.9731	99.9731	99.9731	99.9731	99.9731	99.9463	99.9463	99.9731	99.9731	99.9731	100
MLD19-20|LC664144|2019	99.9194	99.9194	99.9194	99.9463	99.9463	99.9463	99.9463	99.9463	99.9194	99.9194	99.9463	99.9463	99.9463	99.9731	99.9731
Percent nucleotide identity among Thailand CDS sequences obtained in the present study.
	BHTD20-WM05	BHTD20-WM14	BHTD20-WM19	BHTD20-WM27	BHTD20-WM29	BHTD20-WM34	BHTD20-WM37	BHTD20-WM44	BHTD20-WM48	BHTD20-WM40
BHTD20-WM05|LC664157|2020
BHTD20-WM14|LC664158|2020	99.6974
BHTD20-WM19|LC664159|2020	99.733	99.9466
BHTD20-WM27|LC664160|2020	99.6885	99.7419	99.7775
BHTD20-WM29|LC664161|2020	99.6796	99.733	99.7686	99.8131
BHTD20-WM34|LC664162|2020	99.7508	99.8042	99.8398	99.8131	99.8042
BHTD20-WM37|LC664163|2020	99.7152	99.7508	99.7864	99.7597	99.7508	99.822
BHTD20-WM44|LC664165|2020	99.6796	99.733	99.7686	99.9199	99.8042	99.8042	99.7508
BHTD20-WM48|LC664166|2020	99.6974	99.7508	99.7864	99.9733	99.822	99.822	99.7686	99.9288
BHTD20-WM40|LC664164|2020	99.6796	99.733	99.7686	99.8131	99.8754	99.8042	99.7508	99.8042	99.822
Percent amino acid identity among Thailand CDS sequences obtained in the present study.
	BHTD20-WM05	BHTD20-WM14	BHTD20-WM19	BHTD20-WM27	BHTD20-WM29	BHTD20-WM34	BHTD20-WM37	BHTD20-WM44	BHTD20-WM48	BHTD20-WM40
BHTD20-WM05|LC664157|2020
BHTD20-WM14|LC664158|2020	99.8119
BHTD20-WM19|LC664159|2020	99.8119	99.9463
BHTD20-WM27|LC664160|2020	99.7044	99.6775	99.6775
BHTD20-WM29|LC664161|2020	99.8388	99.8119	99.8119	99.8119
BHTD20-WM34|LC664162|2020	99.7581	99.7313	99.7313	99.7313	99.8656
BHTD20-WM37|LC664163|2020	99.785	99.7581	99.7581	99.7581	99.8925	99.8119
BHTD20-WM44|LC664165|2020	99.8388	99.8119	99.8119	99.8119	99.9463	99.8656	99.9463
BHTD20-WM48|LC664166|2020	99.8925	99.8656	99.8656	99.7581	99.8925	99.8119	99.8388	99.8925
BHTD20-WM40|LC664164|2020	99.785	99.9194	99.9194	99.6506	99.785	99.7044	99.7313	99.785	99.8388

## Sheet: Table S3
Nearly full length 271 IOL CHIKV sequence dataset in the present study.
Area	Country	Accession number	Year of collection	Remark
Africa	Djibouti	MT023791	2019
Africa	Kenya	HQ456254	2004
Africa	Kenya	HQ456255	2004
Africa	Kenya	MT526802	2014
Africa	Kenya	MT526803	2014
Africa	Kenya	MT526801	2015
Africa	Kenya	MH423797	2016
Africa	Kenya	MH423798	2016
Africa	Kenya	MH423800	2016
Africa	Kenya	MH423801	2016
Africa	Kenya	MH423802	2016
Africa	Kenya	MH423803	2016
Africa	Kenya	MH423804	2016
Africa	Kenya	MH423805	2016
Africa	Kenya	MH423806	2016
Africa	Kenya	MT526807	2016
Africa	Kenya	MT380161	2017
Africa	Kenya	MT526800	2017
Africa	Kenya	MT526804	2017
Africa	Kenya	MT526805	2017
Africa	Kenya	MT526806	2017
Africa	Kenya	MT380146	2018
Africa	Kenya	MT380148	2018
Africa	Kenya	MT380150	2018
Africa	Kenya	MT380152	2018
Africa	Kenya	MT526797	2018
Africa	Kenya	MT526798	2018
Africa	Kenya	MT526799	2018
Africa	Sudan	MW161364	2018
Africa	Sudan	MW161366	2018
Africa	Sudan	MW161367	2018
Africa	Sudan	MW161398	2018
Africa	Sudan	MW161418	2018
Africa	Sudan	MW161419	2018
Africa	Sudan	MW161420	2018
Africa	Sudan	MW161455	2018
Africa	Sudan	MW161456	2018
East Asia	China_Import	JQ065890.1	2010
East Asia	China_Import	JQ065891.1	2010
East Asia	China	MT123008	2017
East Asia	China	MT123009	2017
East Asia	China	MT123010	2017
East Asia	China	MN402891	2019
East Asia	China	MW110472	2019
East Asia	China	MW110473	2019
East Asia	China	MW110474	2019
East Asia	China	MW110475	2019
East Asia	China	MW110476	2019
East Asia	China	MW110477	2019
Europe	France	FR717337	2005
Europe	Italy	MG049915	2017
Europe	Italy	MH507158	2017
Europe	Italy	MH754507	2017
Europe	Italy	MK120194	2017
Europe	Italy	MK120197	2017
Europe	Italy	MK120198	2017
Europe	Italy	MK120199	2017
Europe	Italy	MK120200	2017
Europe	France	KP003807	2006
Europe	Italy	EU244823.2	2007
Europe	Italy	KX262993	2007
Europe	Italy	MK120202	2007
Indian Ocean Islands	Comoros	HQ456252.1	2005
Indian Ocean Islands	Comoros	HQ456253.1	2005
Indian Ocean Islands	Mauritius	FJ959103	2006
Indian Ocean Islands	Mayotte	KP003809	2006
Indian Ocean Islands	Reunion	AM258990	2005
Indian Ocean Islands	Reunion	AM258994	2005
Indian Ocean Islands	Seychelles	AM258991	2005
Indian subcontinent	Bangladesh	FJ807898	2008
Indian subcontinent	Bangladesh	KU365371	2011
Indian subcontinent	Bangladesh	LC580236	2017
Indian subcontinent	Bangladesh	LC580239	2017
Indian subcontinent	Bangladesh	LC580240	2017
Indian subcontinent	Bangladesh	LC580241	2017
Indian subcontinent	Bangladesh	LC580242	2017
Indian subcontinent	Bangladesh	LC580243	2017
Indian subcontinent	Bangladesh	LC580244	2017
Indian subcontinent	Bangladesh	LC580248	2017
Indian subcontinent	Bangladesh	LC580249	2017
Indian subcontinent	Bangladesh	LC580250	2017
Indian subcontinent	Bangladesh	LC580251	2017
Indian subcontinent	Bangladesh	LC580252	2017
Indian subcontinent	Bangladesh	LC580253	2017
Indian subcontinent	Bangladesh	LC580254	2017
Indian subcontinent	Bangladesh	LC580255	2017
Indian subcontinent	Bangladesh	MF773566	2017
Indian subcontinent	Bangladesh	MK468608	2017
Indian subcontinent	Bangladesh	MK468609	2017
Indian subcontinent	Bangladesh	MK468610	2017
Indian subcontinent	Bangladesh	MK468611	2017
Indian subcontinent	Bangladesh	MK468613	2017
Indian subcontinent	Bangladesh	MK468617	2017
Indian subcontinent	Bangladesh	MK468620	2017
Indian subcontinent	Bangladesh	MK468621	2017
Indian subcontinent	Bangladesh_China	MG912993	2017
Indian subcontinent	China_Bangladesh	MH400249	2017
Indian subcontinent	India	EF027134	2006
Indian subcontinent	India	EF027136	2006
Indian subcontinent	India	EF027138	2006
Indian subcontinent	India	EF210157	2006
Indian subcontinent	India	EU564335.1	2006
Indian subcontinent	India	FJ000062	2006
Indian subcontinent	India	FJ000065	2006
Indian subcontinent	India	FJ000066	2006
Indian subcontinent	India	FJ000067	2006
Indian subcontinent	India	FJ000068	2006
Indian subcontinent	India	GQ428210.1	2006
Indian subcontinent	India	GQ428211.1	2006
Indian subcontinent	India	JF274082.1	2006
Indian subcontinent	India	EU372006	2007
Indian subcontinent	India	GQ428215.1	2008
Indian subcontinent	India	JN558836.1	2009
Indian subcontinent	India	KT336777	2009
Indian subcontinent	India	HM045794.1	2010
Indian subcontinent	India	KT336778	2010
Indian subcontinent	India	MH124570	2010
Indian subcontinent	India	MH124571	2010
Indian subcontinent	India	MH124573	2010
Indian subcontinent	India	MH124575	2010
Indian subcontinent	India	MH124576	2010
Indian subcontinent	India	MH124579	2010
Indian subcontinent	India	MW581870.1	2010
Indian subcontinent	India	MW581884.1	2010
Indian subcontinent	India	MW581871.1	2011
Indian subcontinent	India	MW581872.1	2011
Indian subcontinent	India	MW581885.1	2011
Indian subcontinent	India	KT336779	2012
Indian subcontinent	India	KT336780	2012
Indian subcontinent	India	MW581867.1	2012
Indian subcontinent	India	MW581873.1	2012
Indian subcontinent	India	MW581874.1	2012
Indian subcontinent	India	MW581875.1	2012
Indian subcontinent	India	MW581876.1	2012
Indian subcontinent	India	MW581869.1	2013
Indian subcontinent	India	MW581877.1	2013
Indian subcontinent	India	KX619422	2014
Indian subcontinent	India	KX619423	2014
Indian subcontinent	India	MW042254	2014
Indian subcontinent	India	KX619424	2015
Indian subcontinent	India	KX619425	2015
Indian subcontinent	India	MK370031	2015
Indian subcontinent	India	KY057363	2016
Indian subcontinent	India	MG137428	2016
Indian subcontinent	India	MH124580	2016
Indian subcontinent	India	MH124581	2016
Indian subcontinent	India	MH124582	2016
Indian subcontinent	India	MK370033	2016
Indian subcontinent	India	MK473621	2016
Indian subcontinent	India	MK473622	2016
Indian subcontinent	India	MK473623	2016
Indian subcontinent	India	MK473624	2016
Indian subcontinent	India	MK473625	2016
Indian subcontinent	India	MK473627	2016
Indian subcontinent	India	MK473628	2016
Indian subcontinent	India	MK473629	2016
Indian subcontinent	India	MK473630	2016
Indian subcontinent	India	MK473631	2016
Indian subcontinent	India	MK518340	2016
Indian subcontinent	India	MK551552	2016
Indian subcontinent	India	MK551553	2016
Indian subcontinent	India	MW321606	2016
Indian subcontinent	India	MW574902	2016
Indian subcontinent	India	MK286893.1	2017
Indian subcontinent	India	MK286894.1	2017
Indian subcontinent	India	MK286896.1	2017
Indian subcontinent	India	MK286897.1	2018
Indian subcontinent	India	MK286898.1	2018
Indian subcontinent	India	MW042255	2019
Indian subcontinent	India	JN558835	2008
Indian subcontinent	India_Australia	KY751908.1	2016
Indian subcontinent	India_Hongkong	MF499120.1	2016
Indian subcontinent	India_HongKong	MF503628.1	2016
Indian subcontinent	Maldives	LC664141	2019	Sequence obtained in the present study
Indian subcontinent	Maldives	LC664142	2019	Sequence obtained in the present study
Indian subcontinent	Maldives	LC664143	2019	Sequence obtained in the present study
Indian subcontinent	Maldives	LC664144	2019	Sequence obtained in the present study
Indian subcontinent	Maldives	LC664145	2019	Sequence obtained in the present study
Indian subcontinent	Maldives	LC664146	2019	Sequence obtained in the present study
Indian subcontinent	Maldives	LC664147	2019	Sequence obtained in the present study
Indian subcontinent	Maldives	LC664148	2019	Sequence obtained in the present study
Indian subcontinent	Maldives	LC664149	2019	Sequence obtained in the present study
Indian subcontinent	Maldives	LC664150	2019	Sequence obtained in the present study
Indian subcontinent	Maldives	LC664151	2019	Sequence obtained in the present study
Indian subcontinent	Maldives	LC664152	2019	Sequence obtained in the present study
Indian subcontinent	Maldives	LC664153	2019	Sequence obtained in the present study
Indian subcontinent	Maldives	LC664154	2019	Sequence obtained in the present study
Indian subcontinent	Maldives	LC664155	2019	Sequence obtained in the present study
Indian subcontinent	Maldives	LC664156	2019	Sequence obtained in the present study
Indian subcontinent	Pakistan	MF774613	2016
Indian subcontinent	Pakistan	MF774614	2016
Indian subcontinent	Pakistan	MF774615	2016
Indian subcontinent	Pakistan	MF774616	2016
Indian subcontinent	Pakistan	MF774617	2016
Indian subcontinent	Pakistan	MF774618	2016
Indian subcontinent	Pakistan	MF774619	2016
Indian subcontinent	Pakistan	MF740874	2017
Indian subcontinent	Pakistan_China	MH349097	2017
Indian subcontinent	SriLanka	AB455493.1	2006
Indian subcontinent	SriLanka	MK028838.1	2006
Indian subcontinent	SriLanka	FJ445427	2007
Indian subcontinent	SriLanka	FJ445428.2	2007
Indian subcontinent	SriLanka	HM045799	2007
Indian subcontinent	SriLanka	FJ513637	2008
Indian subcontinent	SriLanka	GU013529	2008
Indian subcontinent	India	MH124574	2010
Indian subcontinent	India	MH124577	2010
Indian subcontinent	India	MH124583	2016
Southeast Asia	Cambodia	JQ861258	2011
Southeast Asia	Laos	MF076569	2013
Southeast Asia	Malaysia	KT324225	2009
Southeast Asia	Myanmar	MN402888	2019
Southeast Asia	Myanmar	KF590564	2010
Southeast Asia	Myanmar_China	MN402884	2019
Southeast Asia	Myanmar_China	MN402885	2019
Southeast Asia	Myanmar_China	MN402886	2019
Southeast Asia	Myanmar_China	MN402889	2019
Southeast Asia	Myanmar_China	MN402890	2019
Southeast Asia	Myanmar_China	MN402892	2019
Southeast Asia	Myanmar_China	MT668625.1	2019
Southeast Asia	Singapore	FJ445463	2008
Southeast Asia	Singapore	FJ445511.2	2008
Southeast Asia	Singapore	MH647210	2009
Southeast Asia	Singapore	MH647212	2009
Southeast Asia	Singapore	MH647213	2010
Southeast Asia	Singapore	MH647214	2010
Southeast Asia	Singapore	MH647180	2011
Southeast Asia	Singapore	MH647182	2012
Southeast Asia	Singapore	MH647184	2012
Southeast Asia	Singapore	MH647187	2013
Southeast Asia	Singapore	MH647192	2013
Southeast Asia	Singapore	MH647202	2014
Southeast Asia	Singapore	MH647207	2015
Southeast Asia	Singapore	MH647208	2017
Southeast Asia	Thailand	KJ796849.1	2008
Southeast Asia	Thailand	LC580270	2010
Southeast Asia	Thailand	MK040570	2018
Southeast Asia	Thailand	MK468801	2018
Southeast Asia	Thailand	MN974214	2018
Southeast Asia	Thailand	MN974218	2018
Southeast Asia	Thailand	MN974219	2018
Southeast Asia	Thailand	MN974222	2018
Southeast Asia	Thailand	LC580257	2019
Southeast Asia	Thailand	LC580259	2019
Southeast Asia	Thailand	LC580262	2019
Southeast Asia	Thailand	LC580263	2019
Southeast Asia	Thailand	LC580264	2019
Southeast Asia	Thailand	LC580265	2019
Southeast Asia	Thailand	LC580266	2019
Southeast Asia	Thailand	LC580269	2019
Southeast Asia	Thailand	MN974205	2019
Southeast Asia	Thailand	MN974207	2019
Southeast Asia	Thailand	MT495605	2019
Southeast Asia	Thailand	MT495606	2019
Southeast Asia	Thailand	MT495608	2019
Southeast Asia	Thailand	LC664157	2020	Sequence obtained in the present study
Southeast Asia	Thailand	LC664158	2020	Sequence obtained in the present study
Southeast Asia	Thailand	LC664159	2020	Sequence obtained in the present study
Southeast Asia	Thailand	LC664160	2020	Sequence obtained in the present study
Southeast Asia	Thailand	LC664161	2020	Sequence obtained in the present study
Southeast Asia	Thailand	LC664162	2020	Sequence obtained in the present study
Southeast Asia	Thailand	LC664163	2020	Sequence obtained in the present study
Southeast Asia	Thailand	LC664164	2020	Sequence obtained in the present study
Southeast Asia	Thailand	LC664165	2020	Sequence obtained in the present study
Southeast Asia	Thailand	LC664166	2020	Sequence obtained in the present study
Southeast Asia	Thailand	MT640255	2020
Southeast Asia	Thailand	MT640256	2020
Southeast Asia	Thailand_Australia	MN630017.1	2019
Southeast Asia	Thailand_China	MN402883	2019
Southeast Asia	Thailand_Finland	MN075150.1	2019
Southeast Asia	Thailand_Slovenia	MK848202.1	2018
